# Supplementary material for: Enhancing sports image data classification in federated learning through genetic algorithm-based optimization of base architecture
Source: PLoS One. 2024 Jul 11;19(7):e0303462. doi: 10.1371/journal.pone.0303462 (PMC11239052; doi:10.1371/journal.pone.0303462)
Supplement: S1 Table — (XLSX) [file pone.0303462.s001.xlsx]

## Sheet: Data_26
	Storage (in MB)
	Model	Before Pruning	After Pruning
	AlexNet	281.382	97.062
	VGG19	146.58	96.0125
	ResNet	308.07	98.023
	Efficient	44.12	40.12

## Sheet: Data_27
	Inference Time (in Sec.)
	Model	Before Pruning	After Pruning
	AlexNet	15	8
	VGG19	10	7
	ResNet50	30	22
	EfficientNetB3	25	21

## Sheet: Data_11
	VGG19 as base architecture with 2 clients over balanced dataset				VGG19 as base architecture with 6 clients over balanced dataset				VGG19 as base architecture with 10 clients over balanced dataset
	Accuracy	Loss			Accuracy	Loss			Accuracy	Loss
	0.206	2.7558			0.4616	2.25			0.4271	2.569
	0.236	2.8745			0.4672	2.025			0.5269	2.14
	0.2571	2.575			0.4747	1.85			0.6099	1.05
	0.359	1.569			0.5047	1.56			0.6561	1.68
	0.4601	1.0325			0.515	1.0252			0.7061	1.01
	VGG19 as base architecture with 4 clients over balanced dataset				VGG19 as base architecture with 9 clients over balanced dataset
	Accuracy	Loss			Accuracy	Loss
	0.5021	2.57			0.694	1.569
	0.5221	2.65			0.7071	2.025
	0.549	2.45			0.7201	1.85
	0.559	2			0.724	1.65
	0.579	1.656			0.784	0.096

## Sheet: Data_14
	Loss vs. Accuracy with the ResNet 50 base model over an unbalanced data set with 2 clients			Loss vs. Accuracy with the ResNet 50 base model over an unbalanced data set with 6 clients			Loss vs. Accuracy with the ResNet 50 base model over an unbalanced data set with 10 clients
	Accuracy (in %)	Loss		Accuracy (in %)	Loss		Accuracy (in %)	Loss
	20.444	2.18		34.22	2.85		49.25	3.35
	30.25	3.18		44.91	2.45		52.33	3.25
	39.12	1.57		45.22	2.65		70.36	2.75
	49.29	2.05		55.25	1.36		71.22	3.29
	60.25	1.56		63.25	1.02		72.22	2.06
	Loss vs. Accuracy with the ResNet 50 base model over an unbalanced data set with 4 clients			Loss vs. Accuracy with the ResNet 50 base model over an unbalanced data set with 9 clients
	Accuracy (in %)	Loss		Accuracy	Loss
	30.47	2.45		84.25	3.35
	43.56	3.15		85.25	3.25
	47.54	2.25		86.52	2.75
	55.22	2.68		89.24	3.29
	64.25	1.21		90.22	2.06
